# Supplementary material for: Comprehensive Assessment of the Virulence Factors sub 3, sub 6 and mcpA in the Zoonotic Dermatophyte Trichophyton benhamiae Using FISH and qPCR
Source: J Fungi (Basel). 2021 Dec 28;8(1):24. doi: 10.3390/jof8010024 (PMC8778074; doi:10.3390/jof8010024)
Supplement: Supplementary file 1 [file jof-08-00024-s001.zip]

Archive with 1 entries (1 files):
- jof-1514255-supplementary.pdf
